# Supplementary material for: Salivary Lipids of Patients with Non-Small Cell Lung Cancer Show Perturbation with Respect to Plasma
Source: Int J Mol Sci. 2023 Sep 19;24(18):14264. doi: 10.3390/ijms241814264 (PMC10531690; doi:10.3390/ijms241814264)
Supplement: Supplementary file 1 [file ijms-24-14264-s001.zip]

Archive with 1 entries (1 files):
- ijms-2568710-supplementary.pdf
